# Supplementary material for: Effectiveness of Family-Centered Empowerment Model on Psychological Improvement of Patients With Myocardial Infarction: A Bayesian Multivariate Approach
Source: Front Public Health. 2022 Jul 11;10:878259. doi: 10.3389/fpubh.2022.878259 (PMC9333087; doi:10.3389/fpubh.2022.878259)
Supplement: Supplementary file 1 [file Table_1.XLSX]

## Sheet: Data
id	Groups	Age	Sex	MarriageStatus	Weight	Height	BMI	LocationLiving	FamilyNumber	Job	Time	Stress	State	Trait	Physical	Mental	PhyFun	RolPhy	BodyPain	GenHeal	Vit	SocFun	RolEmo	MenHeal
1	1	64	1	2	73	168	0.258645	1	4	6	1	36	55	56	40	45	45	50	12	52	40	63	0	68
1	1	64	1	2	73	168	0.258645	1	4	6	2	70	76	59	74	84	80	50	60	90	90	88	67	84
1	1	64	1	2	73	168	0.258645	1	4	6	3	68	77	52	90	90	95	100	80	87	90	88	100	84
1	1	64	1	2	73	168	0.258645	1	4	6	4	70	77	52	92	90	100	100	80	90	90	88	100	84
1	1	64	1	2	73	168	0.258645	1	4	6	5	70	76	52	96	91	95	100	100	95	90	88	100	84
1	1	64	1	2	73	168	0.258645	1	4	6	6	69	76	52	91	90	95	100	80	90	90	88	100	84
1	1	64	1	2	73	168	0.258645	1	4	6	7	69	77	56	89	93	95	100	70	90	90	100	100	84
1	1	64	1	2	73	168	0.258645	1	4	6	8	69	74	52	74	84	80	50	60	90	90	88	67	84
1	1	64	1	2	73	168	0.258645	1	4	6	9	63	76	52	92	90	85	100	100	87	90	88	100	84
2	1	70	1	2	93	185	0.271731	1	7	5	1	35	61	58	52	50	60	25	30	65	80	13	67	28
2	1	70	1	2	93	185	0.271731	1	7	5	2	70	78	56	75	87	55	75	74	82	90	88	100	76
2	1	70	1	2	93	185	0.271731	1	7	5	3	69	79	55	88	90	90	100	74	87	90	88	100	84
2	1	70	1	2	93	185	0.271731	1	7	5	4	67	78	35	88	90	90	100	74	87	90	88	100	84
2	1	70	1	2	93	185	0.271731	1	7	5	5	70	78	55	91	89	100	100	74	92	90	88	100	76
2	1	70	1	2	93	185	0.271731	1	7	5	6	70	78	35	89	88	100	100	74	82	90	88	100	80
2	1	70	1	2	93	185	0.271731	1	7	5	7	69	78	58	88	89	85	100	74	92	90	88	100	76
2	1	70	1	2	93	185	0.271731	1	7	5	8	70	78	35	75	87	55	75	74	82	90	88	100	76
2	1	70	1	2	93	185	0.271731	1	7	5	9	64	78	55	84	88	75	100	74	82	90	88	100	80
3	1	75	1	2	103	175	0.336327	2	7	2	1	33	45	46	45	38	55	25	62	35	50	38	33	32
3	1	75	1	2	103	175	0.336327	2	7	2	2	69	77	52	81	84	100	75	70	77	85	88	100	68
3	1	75	1	2	103	175	0.336327	2	7	2	3	69	78	59	92	84	100	100	100	77	85	88	100	72
3	1	75	1	2	103	175	0.336327	2	7	2	4	69	76	51	86	84	100	100	70	77	85	88	100	68
3	1	75	1	2	103	175	0.336327	2	7	2	5	70	77	59	86	85	100	100	70	77	85	88	100	76
3	1	75	1	2	103	175	0.336327	2	7	2	6	69	77	51	88	88	100	100	80	77	85	88	100	88
3	1	75	1	2	103	175	0.336327	2	7	2	7	69	77	46	86	84	100	100	70	77	85	88	100	72
3	1	75	1	2	103	175	0.336327	2	7	2	8	70	77	51	81	84	100	75	70	77	85	88	100	68
3	1	75	1	2	103	175	0.336327	2	7	2	9	68	77	59	86	88	100	100	70	77	85	88	100	88
4	1	62	1	2	73	165	0.268136	1	7	6	1	39	65	59	53	75	50	25	74	67	50	88	100	68
4	1	62	1	2	73	165	0.268136	1	7	6	2	69	71	57	82	81	80	100	74	70	85	75	100	76
4	1	62	1	2	73	165	0.268136	1	7	6	3	69	75	50	86	84	90	100	74	82	85	75	100	76
4	1	62	1	2	73	165	0.268136	1	7	6	4	70	74	49	88	85	95	100	74	87	85	75	100	76
4	1	62	1	2	73	165	0.268136	1	7	6	5	69	72	56	87	84	95	100	74	82	85	75	100	76
4	1	62	1	2	73	165	0.268136	1	7	6	6	69	71	49	85	84	85	100	74	82	85	75	100	80
4	1	62	1	2	73	165	0.268136	1	7	6	7	69	71	59	89	86	95	100	74	92	85	75	100	76
4	1	62	1	2	73	165	0.268136	1	7	6	8	70	70	49	82	81	80	100	74	70	85	75	100	76
4	1	62	1	2	73	165	0.268136	1	7	6	9	65	71	56	85	83	90	100	74	77	85	75	100	80
5	1	61	2	2	59	153	0.25204	2	2	3	1	31	48	50	51	62	65	50	44	45	50	75	100	40
5	1	61	2	2	59	153	0.25204	2	2	3	2	68	70	51	84	82	90	100	80	82	70	75	100	84
5	1	61	2	2	59	153	0.25204	2	2	3	3	68	74	51	84	85	90	100	80	82	70	88	100	84
5	1	61	2	2	59	153	0.25204	2	2	3	4	68	70	50	87	83	100	100	80	77	80	75	100	84
5	1	61	2	2	59	153	0.25204	2	2	3	5	70	70	52	87	83	100	100	80	82	75	75	100	84
5	1	61	2	2	59	153	0.25204	2	2	3	6	69	70	50	87	83	100	100	80	87	70	75	100	84
5	1	61	2	2	59	153	0.25204	2	2	3	7	68	70	50	85	85	95	100	80	82	70	88	100	84
5	1	61	2	2	59	153	0.25204	2	2	3	8	68	70	50	84	82	90	100	80	82	70	75	100	84
5	1	61	2	2	59	153	0.25204	2	2	3	9	69	70	52	85	83	90	100	80	82	75	75	100	84
6	1	63	1	2	79	173	0.263958	1	8	6	1	26	43	45	40	60	60	25	21	65	30	75	67	64
6	1	63	1	2	79	173	0.263958	1	8	6	2	70	65	54	87	84	80	100	84	92	80	75	100	72
6	1	63	1	2	79	173	0.263958	1	8	6	3	70	74	54	88	85	85	100	84	92	80	75	100	80
6	1	63	1	2	79	173	0.263958	1	8	6	4	70	68	53	90	86	90	100	84	97	80	75	100	80
6	1	63	1	2	79	173	0.263958	1	8	6	5	70	67	57	92	85	100	100	84	92	85	75	100	72
6	1	63	1	2	79	173	0.263958	1	8	6	6	70	68	53	91	86	90	100	84	92	90	75	100	72
6	1	63	1	2	79	173	0.263958	1	8	6	7	70	65	45	89	84	90	100	84	92	80	75	100	72
6	1	63	1	2	79	173	0.263958	1	8	6	8	70	69	53	87	84	80	100	84	92	80	75	100	72
6	1	63	1	2	79	173	0.263958	1	8	6	9	64	67	57	87	84	80	100	84	92	80	75	100	72
7	1	73	2	2	68	171	0.23255	2	3	3	1	38	56	57	65	59	50	75	74	57	70	75	67	24
7	1	73	2	2	68	171	0.23255	2	3	3	2	70	76	57	81	78	80	100	80	72	75	75	100	68
7	1	73	2	2	68	171	0.23255	2	3	3	3	70	76	57	84	84	80	100	80	87	75	88	100	72
7	1	73	2	2	68	171	0.23255	2	3	3	4	68	76	56	84	83	85	100	80	82	75	88	100	72
7	1	73	2	2	68	171	0.23255	2	3	3	5	68	76	51	85	85	90	100	80	82	75	100	100	68
7	1	73	2	2	68	171	0.23255	2	3	3	6	69	76	56	82	82	80	100	80	77	75	88	100	68
7	1	73	2	2	68	171	0.23255	2	3	3	7	69	76	57	83	83	80	100	80	82	75	88	100	68
7	1	73	2	2	68	171	0.23255	2	3	3	8	70	76	56	81	78	80	100	80	72	75	75	100	68
7	1	73	2	2	68	171	0.23255	2	3	3	9	67	76	51	81	78	80	100	80	72	75	75	100	68
8	1	73	2	2	53	161	0.204467	2	3	3	1	35	60	56	49	56	55	100	0	50	40	63	67	60
8	1	73	2	2	53	161	0.204467	2	3	3	2	70	74	51	73	79	55	100	64	77	70	75	100	72
8	1	73	2	2	53	161	0.204467	2	3	3	3	68	75	51	78	81	75	100	64	77	75	75	100	80
8	1	73	2	2	53	161	0.204467	2	3	3	4	69	76	52	84	81	80	100	84	77	80	75	100	72
8	1	73	2	2	53	161	0.204467	2	3	3	5	70	75	54	83	82	95	100	64	77	80	75	100	76
8	1	73	2	2	53	161	0.204467	2	3	3	6	70	74	52	82	81	75	100	84	77	75	75	100	76
8	1	73	2	2	53	161	0.204467	2	3	3	7	70	74	56	79	82	75	100	64	82	75	75	100	76
8	1	73	2	2	53	161	0.204467	2	3	3	8	69	74	52	73	79	55	100	64	77	70	75	100	72
8	1	73	2	2	53	161	0.204467	2	3	3	9	63	74	54	75	81	60	100	64	77	75	75	100	76
9	1	53	2	2	71	165	0.26079	1	4	3	1	30	59	58	45	48	50	50	12	65	50	13	67	48
9	1	53	2	2	71	165	0.26079	1	4	3	2	68	73	56	72	78	65	100	64	72	60	88	100	68
9	1	53	2	2	71	165	0.26079	1	4	3	3	68	74	56	80	83	80	100	64	82	75	88	100	68
9	1	53	2	2	71	165	0.26079	1	4	3	4	66	73	55	86	84	85	100	84	82	80	88	100	68
9	1	53	2	2	71	165	0.26079	1	4	3	5	69	73	57	81	82	90	100	64	82	70	88	100	72
9	1	53	2	2	71	165	0.26079	1	4	3	6	68	73	55	85	82	90	100	84	77	75	88	100	72
9	1	53	2	2	71	165	0.26079	1	4	3	7	68	73	58	80	81	90	100	64	77	70	88	100	72
9	1	53	2	2	71	165	0.26079	1	4	3	8	68	73	55	72	78	65	100	64	72	60	88	100	68
9	1	53	2	2	71	165	0.26079	1	4	3	9	67	73	57	75	81	65	100	64	72	75	88	100	72
10	1	58	1	2	71	179	0.221591	1	8	1	1	39	48	50	58	50	50	50	74	65	50	50	33	52
10	1	58	1	2	71	179	0.221591	1	8	1	2	67	68	53	76	72	60	100	84	77	60	88	67	68
10	1	58	1	2	71	179	0.221591	1	8	1	3	67	70	53	76	82	70	75	84	87	65	88	100	68
10	1	58	1	2	71	179	0.221591	1	8	1	4	67	70	54	82	80	85	100	84	77	65	88	100	68
10	1	58	1	2	71	179	0.221591	1	8	1	5	67	69	51	82	79	90	100	84	77	60	88	100	68
10	1	58	1	2	71	179	0.221591	1	8	1	6	67	68	54	82	79	90	100	84	77	60	88	100	68
10	1	58	1	2	71	179	0.221591	1	8	1	7	67	68	50	80	79	80	100	84	77	60	88	100	68
10	1	58	1	2	71	179	0.221591	1	8	1	8	70	69	54	76	72	60	100	84	77	60	88	67	68
10	1	58	1	2	71	179	0.221591	1	8	1	9	62	69	51	78	79	70	100	84	77	60	88	100	68
11	1	45	2	2	75	165	0.275482	1	4	3	1	35	41	45	58	50	50	75	74	57	35	38	67	56
11	1	45	2	2	75	165	0.275482	1	4	3	2	67	66	47	81	80	85	100	84	72	65	75	100	88
11	1	45	2	2	75	165	0.275482	1	4	3	3	68	70	55	82	86	85	100	74	82	70	88	100	88
11	1	45	2	2	75	165	0.275482	1	4	3	4	68	66	54	88	84	100	100	84	82	75	75	100	88
11	1	45	2	2	75	165	0.275482	1	4	3	5	68	66	56	87	85	90	100	84	82	80	75	100	88
11	1	45	2	2	75	165	0.275482	1	4	3	6	68	67	54	89	85	100	100	84	82	80	75	100	88
11	1	45	2	2	75	165	0.275482	1	4	3	7	67	66	45	88	85	95	100	84	87	75	75	100	88
11	1	45	2	2	75	165	0.275482	1	4	3	8	67	66	54	81	80	85	100	84	72	65	75	100	88
11	1	45	2	2	75	165	0.275482	1	4	3	9	66	69	56	84	83	85	100	84	72	80	75	100	88
12	1	53	1	2	98	189	0.274348	1	5	5	1	38	57	56	60	55	60	75	74	62	30	100	33	52
12	1	53	1	2	98	189	0.274348	1	5	5	2	68	67	49	81	83	90	100	62	82	70	75	100	88
12	1	53	1	2	98	189	0.274348	1	5	5	3	68	69	45	85	89	95	100	62	92	75	88	100	88
12	1	53	1	2	98	189	0.274348	1	5	5	4	68	69	46	83	85	90	100	62	82	80	75	100	88
12	1	53	1	2	98	189	0.274348	1	5	5	5	68	69	53	85	83	95	100	80	82	70	75	100	88
12	1	53	1	2	98	189	0.274348	1	5	5	6	68	67	46	85	84	95	100	74	82	75	75	100	88
12	1	53	1	2	98	189	0.274348	1	5	5	7	68	67	56	83	84	95	100	62	87	70	75	100	88
12	1	53	1	2	98	189	0.274348	1	5	5	8	68	67	46	81	83	90	100	62	82	70	75	100	88
12	1	53	1	2	98	189	0.274348	1	5	5	9	63	70	53	85	83	95	100	80	82	70	75	100	88
13	1	56	2	2	56	156	0.230112	2	8	3	1	32	63	59	50	42	50	50	74	50	25	75	0	60
13	1	56	2	2	56	156	0.230112	2	8	3	2	68	69	59	80	85	70	100	74	90	65	88	100	80
13	1	56	2	2	56	156	0.230112	2	8	3	3	69	71	51	86	90	80	100	74	90	85	88	100	88
13	1	56	2	2	56	156	0.230112	2	8	3	4	68	69	51	85	90	80	100	74	90	80	100	100	80
13	1	56	2	2	56	156	0.230112	2	8	3	5	68	69	47	86	87	90	100	74	90	75	88	100	80
13	1	56	2	2	56	156	0.230112	2	8	3	6	68	69	51	86	88	85	100	74	90	80	88	100	80
13	1	56	2	2	56	156	0.230112	2	8	3	7	68	69	59	83	87	75	100	74	90	75	88	100	80
13	1	56	2	2	56	156	0.230112	2	8	3	8	68	70	51	80	85	70	100	74	90	65	88	100	80
13	1	56	2	2	56	156	0.230112	2	8	3	9	67	69	47	81	85	75	100	74	90	65	88	100	80
14	1	58	2	2	71	175	0.231837	2	4	3	1	35	62	59	54	42	65	50	44	55	55	50	0	52
14	1	58	2	2	71	175	0.231837	2	4	3	2	67	70	54	81	81	80	100	74	77	75	75	100	76
14	1	58	2	2	71	175	0.231837	2	4	3	3	68	73	54	79	82	90	75	74	82	75	75	100	76
14	1	58	2	2	71	175	0.231837	2	4	3	4	67	72	54	84	83	90	100	74	82	75	75	100	84
14	1	58	2	2	71	175	0.231837	2	4	3	5	68	71	49	84	81	95	100	74	77	75	75	100	76
14	1	58	2	2	71	175	0.231837	2	4	3	6	68	70	54	85	82	95	100	74	82	75	75	100	76
14	1	58	2	2	71	175	0.231837	2	4	3	7	68	76	59	85	83	100	100	74	77	75	88	100	76
14	1	58	2	2	71	175	0.231837	2	4	3	8	67	70	54	81	81	80	100	74	77	75	75	100	76
14	1	58	2	2	71	175	0.231837	2	4	3	9	63	70	49	83	81	90	100	74	77	75	75	100	76
15	1	48	1	2	87	176	0.280863	1	3	6	1	36	68	57	46	36	45	25	74	20	65	38	0	56
15	1	48	1	2	87	176	0.280863	1	3	6	2	68	76	59	80	74	90	100	72	67	70	63	100	72
15	1	48	1	2	87	176	0.280863	1	3	6	3	68	77	59	79	83	95	75	72	72	80	88	100	76
15	1	48	1	2	87	176	0.280863	1	3	6	4	68	76	59	83	80	90	100	72	77	75	75	100	72
15	1	48	1	2	87	176	0.280863	1	3	6	5	68	76	59	84	81	90	100	72	80	80	75	100	72
15	1	48	1	2	87	176	0.280863	1	3	6	6	68	78	59	86	79	100	100	72	82	75	63	100	76
15	1	48	1	2	87	176	0.280863	1	3	6	7	68	76	57	84	76	100	100	72	67	80	63	100	72
15	1	48	1	2	87	176	0.280863	1	3	6	8	68	76	59	80	74	90	100	72	67	70	63	100	72
15	1	48	1	2	87	176	0.280863	1	3	6	9	64	76	59	81	79	90	100	72	67	75	75	100	76
16	1	72	1	2	68	185	0.198685	1	5	6	1	35	54	55	51	40	55	50	64	35	50	50	0	64
16	1	72	1	2	68	185	0.198685	1	5	6	2	69	78	48	79	77	95	100	51	92	55	63	100	76
16	1	72	1	2	68	185	0.198685	1	5	6	3	69	79	48	82	82	100	75	74	92	70	63	100	84
16	1	72	1	2	68	185	0.198685	1	5	6	4	69	79	48	88	88	100	100	80	92	70	100	100	76
16	1	72	1	2	68	185	0.198685	1	5	6	5	69	79	54	87	82	95	100	74	92	75	63	100	80
16	1	72	1	2	68	185	0.198685	1	5	6	6	69	78	48	84	82	95	100	62	92	70	63	100	84
16	1	72	1	2	68	185	0.198685	1	5	6	7	69	78	55	83	81	95	100	62	92	65	63	100	84
16	1	72	1	2	68	185	0.198685	1	5	6	8	69	78	48	79	77	95	100	51	92	55	63	100	76
16	1	72	1	2	68	185	0.198685	1	5	6	9	65	78	54	86	82	95	100	74	92	70	63	100	84
17	1	73	1	2	78	162	0.297211	2	9	2	1	30	55	57	56	60	30	75	51	60	65	50	67	56
17	1	73	1	2	78	162	0.297211	2	9	2	2	70	71	52	62	78	55	75	32	85	65	63	100	76
17	1	73	1	2	78	162	0.297211	2	9	2	3	70	73	52	78	87	75	75	72	85	85	88	100	76
17	1	73	1	2	78	162	0.297211	2	9	2	4	70	71	53	83	87	80	100	64	85	85	88	100	76
17	1	73	1	2	78	162	0.297211	2	9	2	5	70	71	59	82	85	85	100	64	85	75	88	100	76
17	1	73	1	2	78	162	0.297211	2	9	2	6	70	71	53	80	84	75	100	72	85	70	88	100	76
17	1	73	1	2	78	162	0.297211	2	9	2	7	70	74	57	84	85	75	100	84	85	75	88	100	76
17	1	73	1	2	78	162	0.297211	2	9	2	8	70	71	53	62	78	55	75	32	85	65	63	100	76
17	1	73	1	2	78	162	0.297211	2	9	2	9	67	71	59	76	79	60	100	64	85	70	63	100	76
18	1	22	2	1	47	163	0.176898	1	7	3	1	39	50	52	55	53	50	50	62	67	45	38	67	48
18	1	22	2	1	47	163	0.176898	1	7	3	2	70	77	57	63	84	55	100	10	82	70	88	100	80
18	1	22	2	1	47	163	0.176898	1	7	3	3	68	76	57	81	86	60	100	84	85	75	88	100	80
18	1	22	2	1	47	163	0.176898	1	7	3	4	68	78	56	82	85	80	100	74	82	75	88	100	80
18	1	22	2	1	47	163	0.176898	1	7	3	5	69	78	48	80	85	75	100	74	82	70	88	100	84
18	1	22	2	1	47	163	0.176898	1	7	3	6	67	76	56	81	85	75	100	72	82	75	88	100	80
18	1	22	2	1	47	163	0.176898	1	7	3	7	70	77	52	79	85	75	100	62	82	75	88	100	80
18	1	22	2	1	47	163	0.176898	1	7	3	8	70	77	56	63	84	55	100	10	82	70	88	100	80
18	1	22	2	1	47	163	0.176898	1	7	3	9	62	77	48	78	85	60	100	74	85	70	88	100	80
19	1	54	1	2	72	165	0.264463	2	5	4	1	33	51	52	45	61	40	25	42	57	60	75	67	44
19	1	54	1	2	72	165	0.264463	2	5	4	2	70	73	60	75	70	90	100	52	72	60	75	67	76
19	1	54	1	2	72	165	0.264463	2	5	4	3	70	76	56	80	83	90	100	52	82	75	75	100	84
19	1	54	1	2	72	165	0.264463	2	5	4	4	70	74	59	81	83	95	100	52	82	75	75	100	84
19	1	54	1	2	72	165	0.264463	2	5	4	5	70	73	52	83	81	90	100	70	85	70	75	100	76
19	1	54	1	2	72	165	0.264463	2	5	4	6	68	73	59	80	81	85	100	62	82	70	75	100	80
19	1	54	1	2	72	165	0.264463	2	5	4	7	69	73	52	81	79	90	100	72	77	65	75	100	76
19	1	54	1	2	72	165	0.264463	2	5	4	8	70	73	59	75	70	90	100	52	72	60	75	67	76
19	1	54	1	2	72	165	0.264463	2	5	4	9	66	73	52	80	79	90	100	70	72	70	75	100	76
20	1	74	2	2	74	158	0.296427	2	7	3	1	37	56	55	44	65	40	25	44	45	65	88	67	60
20	1	74	2	2	74	158	0.296427	2	7	3	2	66	65	55	77	69	70	100	74	82	60	63	67	72
20	1	74	2	2	74	158	0.296427	2	7	3	3	69	73	55	80	84	80	100	74	82	65	88	100	84
20	1	74	2	2	74	158	0.296427	2	7	3	4	67	65	54	80	79	85	100	74	82	60	75	100	80
20	1	74	2	2	74	158	0.296427	2	7	3	5	68	68	57	81	79	90	100	74	82	60	75	100	76
20	1	74	2	2	74	158	0.296427	2	7	3	6	67	65	54	81	76	80	100	84	82	60	63	100	76
20	1	74	2	2	74	158	0.296427	2	7	3	7	66	65	55	80	78	80	100	74	85	60	63	100	80
20	1	74	2	2	74	158	0.296427	2	7	3	8	66	65	54	77	69	70	100	74	82	60	63	67	72
20	1	74	2	2	74	158	0.296427	2	7	3	9	63	69	57	77	76	70	100	74	82	60	63	100	76
21	1	64	1	2	78	175	0.254694	1	7	5	1	29	63	58	59	50	35	75	64	65	55	50	33	48
21	1	64	1	2	78	175	0.254694	1	7	5	2	66	65	55	77	78	85	100	70	75	55	88	100	72
21	1	64	1	2	78	175	0.254694	1	7	5	3	66	70	50	83	87	95	100	70	85	65	100	100	84
21	1	64	1	2	78	175	0.254694	1	7	5	4	68	69	49	85	84	95	100	70	90	70	88	100	72
21	1	64	1	2	78	175	0.254694	1	7	5	5	68	65	60	82	82	100	100	70	75	65	88	100	84
21	1	64	1	2	78	175	0.254694	1	7	5	6	68	65	49	85	84	95	100	80	80	70	88	100	80
21	1	64	1	2	78	175	0.254694	1	7	5	7	66	65	58	82	84	100	100	70	80	60	88	100	92
21	1	64	1	2	78	175	0.254694	1	7	5	8	66	68	49	77	78	85	100	70	75	55	88	100	72
21	1	64	1	2	78	175	0.254694	1	7	5	9	67	70	60	81	82	95	100	70	75	65	88	100	80
22	1	35	1	2	95	185	0.277575	1	2	1	1	37	60	59	62	63	40	75	74	65	55	63	67	64
22	1	35	1	2	95	185	0.277575	1	2	1	2	65	66	57	78	85	75	100	64	82	70	100	100	72
22	1	35	1	2	95	185	0.277575	1	2	1	3	69	73	56	82	90	85	100	64	82	80	100	100	88
22	1	35	1	2	95	185	0.277575	1	2	1	4	67	66	46	87	90	90	100	84	82	80	100	100	88
22	1	35	1	2	95	185	0.277575	1	2	1	5	67	67	55	82	89	90	100	64	82	75	100	100	88
22	1	35	1	2	95	185	0.277575	1	2	1	6	65	66	46	82	88	85	100	74	82	70	100	100	88
22	1	35	1	2	95	185	0.277575	1	2	1	7	67	69	59	80	88	85	100	64	82	70	100	100	88
22	1	35	1	2	95	185	0.277575	1	2	1	8	70	66	46	78	85	75	100	64	82	70	100	100	72
22	1	35	1	2	95	185	0.277575	1	2	1	9	63	68	55	80	88	85	100	64	82	70	100	100	88
23	1	68	1	2	74	168	0.262188	2	5	1	1	37	54	57	51	56	50	75	44	35	50	75	67	52
23	1	68	1	2	74	168	0.262188	2	5	1	2	68	63	55	76	74	75	75	74	77	80	75	67	72
23	1	68	1	2	74	168	0.262188	2	5	1	3	68	76	58	84	83	90	100	74	77	80	75	100	84
23	1	68	1	2	74	168	0.262188	2	5	1	4	69	65	56	84	83	90	100	74	77	80	75	100	84
23	1	68	1	2	74	168	0.262188	2	5	1	5	68	63	55	86	85	95	100	74	82	80	75	100	88
23	1	68	1	2	74	168	0.262188	2	5	1	6	68	68	56	83	84	80	100	74	82	80	75	100	84
23	1	68	1	2	74	168	0.262188	2	5	1	7	68	63	57	87	84	100	100	74	82	80	75	100	84
23	1	68	1	2	74	168	0.262188	2	5	1	8	68	65	56	76	74	75	75	74	77	80	75	67	72
23	1	68	1	2	74	168	0.262188	2	5	1	9	67	67	55	83	83	85	100	74	77	80	75	100	84
24	1	73	2	2	47	152	0.203428	2	7	3	1	32	58	57	51	59	40	75	44	50	45	75	67	60
24	1	73	2	2	47	152	0.203428	2	7	3	2	67	60	50	79	71	90	75	80	65	85	63	67	76
24	1	73	2	2	47	152	0.203428	2	7	3	3	67	67	46	88	88	95	100	80	80	85	88	100	88
24	1	73	2	2	47	152	0.203428	2	7	3	4	68	60	49	89	83	100	100	80	80	85	75	100	76
24	1	73	2	2	47	152	0.203428	2	7	3	5	67	64	57	90	92	95	100	80	90	85	100	100	84
24	1	73	2	2	47	152	0.203428	2	7	3	6	68	60	49	90	84	95	100	80	90	85	63	100	84
24	1	73	2	2	47	152	0.203428	2	7	3	7	68	70	57	89	86	95	100	80	85	85	75	100	84
24	1	73	2	2	47	152	0.203428	2	7	3	8	70	67	49	79	71	90	75	80	65	85	63	67	76
24	1	73	2	2	47	152	0.203428	2	7	3	9	62	65	57	87	87	90	100	80	80	85	88	100	84
25	1	63	2	2	75	163	0.282284	2	8	3	1	33	57	58	47	50	40	75	20	45	55	63	33	56
25	1	63	2	2	75	163	0.282284	2	8	3	2	68	61	51	77	70	80	75	80	80	70	63	67	72
25	1	63	2	2	75	163	0.282284	2	8	3	3	68	64	59	88	89	85	100	80	95	80	88	100	84
25	1	63	2	2	75	163	0.282284	2	8	3	4	68	65	50	91	90	100	100	80	95	80	100	100	76
25	1	63	2	2	75	163	0.282284	2	8	3	5	68	61	55	89	87	95	100	80	95	75	88	100	76
25	1	63	2	2	75	163	0.282284	2	8	3	6	68	64	50	89	87	95	100	80	100	70	88	100	76
25	1	63	2	2	75	163	0.282284	2	8	3	7	68	61	58	87	86	85	100	80	95	75	88	100	72
25	1	63	2	2	75	163	0.282284	2	8	3	8	68	67	50	77	70	80	75	80	80	70	63	67	72
25	1	63	2	2	75	163	0.282284	2	8	3	9	67	64	55	85	85	80	100	80	95	70	88	100	72
26	1	47	1	2	70	175	0.228571	1	2	2	1	32	48	52	56	50	45	50	74	55	55	50	33	56
26	1	47	1	2	70	175	0.228571	1	2	2	2	69	70	54	79	71	85	100	70	82	60	75	67	72
26	1	47	1	2	70	175	0.228571	1	2	2	3	69	74	50	82	83	90	100	70	87	65	75	100	88
26	1	47	1	2	70	175	0.228571	1	2	2	4	69	70	55	87	80	100	100	80	90	65	75	100	72
26	1	47	1	2	70	175	0.228571	1	2	2	5	69	72	50	84	81	100	100	70	82	70	75	100	76
26	1	47	1	2	70	175	0.228571	1	2	2	6	69	70	55	91	84	100	100	80	90	85	75	100	72
26	1	47	1	2	70	175	0.228571	1	2	2	7	69	70	52	84	82	90	100	70	82	80	75	100	72
26	1	47	1	2	70	175	0.228571	1	2	2	8	70	70	55	79	71	85	100	70	82	60	75	67	72
26	1	47	1	2	70	175	0.228571	1	2	2	9	64	70	50	82	81	85	100	70	82	75	75	100	72
27	1	75	1	2	80	180	0.246914	2	4	5	1	30	51	52	58	50	65	50	62	50	65	50	33	52
27	1	75	1	2	80	180	0.246914	2	4	5	2	68	73	45	80	85	70	100	80	77	75	88	100	84
27	1	75	1	2	80	180	0.246914	2	4	5	3	68	76	45	86	87	90	100	80	87	75	88	100	84
27	1	75	1	2	80	180	0.246914	2	4	5	4	68	75	46	86	87	95	100	80	82	75	88	100	88
27	1	75	1	2	80	180	0.246914	2	4	5	5	68	73	51	85	87	90	100	80	82	75	88	100	92
27	1	75	1	2	80	180	0.246914	2	4	5	6	68	73	46	86	88	90	100	80	77	85	88	100	88
27	1	75	1	2	80	180	0.246914	2	4	5	7	68	73	52	87	87	100	100	80	82	75	88	100	88
27	1	75	1	2	80	180	0.246914	2	4	5	8	68	73	46	80	85	70	100	80	77	75	88	100	84
27	1	75	1	2	80	180	0.246914	2	4	5	9	65	73	51	82	86	80	100	80	77	75	88	100	88
28	1	87	1	2	75	190	0.207756	1	5	6	1	31	56	55	37	52	35	25	44	25	55	75	67	40
28	1	87	1	2	75	190	0.207756	1	5	6	2	67	65	54	90	83	80	100	100	85	85	63	100	80
28	1	87	1	2	75	190	0.207756	1	5	6	3	67	78	57	92	83	90	100	100	85	85	63	100	84
28	1	87	1	2	75	190	0.207756	1	5	6	4	66	65	55	91	85	85	100	100	85	85	75	100	80
28	1	87	1	2	75	190	0.207756	1	5	6	5	68	68	54	91	83	85	100	100	85	85	63	100	80
28	1	87	1	2	75	190	0.207756	1	5	6	6	67	65	55	92	85	90	100	100	85	85	75	100	80
28	1	87	1	2	75	190	0.207756	1	5	6	7	67	65	55	92	83	90	100	100	85	85	63	100	80
28	1	87	1	2	75	190	0.207756	1	5	6	8	68	65	55	90	83	80	100	100	85	85	63	100	80
28	1	87	1	2	75	190	0.207756	1	5	6	9	63	65	54	91	83	85	100	100	85	85	63	100	80
29	1	49	1	2	70	185	0.204529	1	4	1	1	39	68	59	55	51	60	50	54	50	60	38	67	40
29	1	49	1	2	70	185	0.204529	1	4	1	2	66	76	60	87	80	90	100	74	87	85	50	100	76
29	1	49	1	2	70	185	0.204529	1	4	1	3	69	77	56	87	87	90	100	74	87	85	88	100	76
29	1	49	1	2	70	185	0.204529	1	4	1	4	68	78	59	88	85	95	100	74	87	85	75	100	76
29	1	49	1	2	70	185	0.204529	1	4	1	5	67	76	45	88	85	95	100	74	87	85	75	100	80
29	1	49	1	2	70	185	0.204529	1	4	1	6	68	76	59	88	85	95	100	74	87	85	75	100	80
29	1	49	1	2	70	185	0.204529	1	4	1	7	66	76	59	89	84	95	100	74	87	90	63	100	80
29	1	49	1	2	70	185	0.204529	1	4	1	8	67	76	59	87	80	90	100	74	87	85	50	100	76
29	1	49	1	2	70	185	0.204529	1	4	1	9	64	76	45	87	85	90	100	74	87	85	75	100	80
30	1	83	1	2	74	185	0.216216	1	4	6	1	37	68	52	63	54	75	50	74	55	60	38	67	52
30	1	83	1	2	74	185	0.216216	1	4	6	2	65	76	54	86	78	95	100	64	87	85	38	100	80
30	1	83	1	2	74	185	0.216216	1	4	6	3	68	76	54	86	85	95	100	64	87	85	75	100	80
30	1	83	1	2	74	185	0.216216	1	4	6	4	68	76	55	88	85	95	100	74	87	85	75	100	80
30	1	83	1	2	74	185	0.216216	1	4	6	5	67	78	54	87	85	100	100	64	87	85	75	100	80
30	1	83	1	2	74	185	0.216216	1	4	6	6	68	76	55	87	85	100	100	64	87	85	75	100	80
30	1	83	1	2	74	185	0.216216	1	4	6	7	70	76	52	88	82	100	100	64	87	90	50	100	84
30	1	83	1	2	74	185	0.216216	1	4	6	8	65	76	55	86	78	95	100	64	87	85	38	100	80
30	1	83	1	2	74	185	0.216216	1	4	6	9	63	76	54	86	85	95	100	64	87	85	75	100	80
31	1	83	2	2	48	160	0.1875	1	5	3	1	28	59	57	67	52	70	100	62	50	55	38	67	52
31	1	83	2	2	48	160	0.1875	1	5	3	2	69	78	57	79	77	75	100	62	77	80	50	100	80
31	1	83	2	2	48	160	0.1875	1	5	3	3	70	78	51	84	81	85	100	74	77	85	63	100	80
31	1	83	2	2	48	160	0.1875	1	5	3	4	69	79	50	84	86	95	100	62	77	85	88	100	80
31	1	83	2	2	48	160	0.1875	1	5	3	5	69	78	60	84	85	100	100	62	77	80	88	100	80
31	1	83	2	2	48	160	0.1875	1	5	3	6	69	78	50	84	86	85	100	74	77	85	88	100	80
31	1	83	2	2	48	160	0.1875	1	5	3	7	69	78	57	88	84	85	100	80	95	80	63	100	80
31	1	83	2	2	48	160	0.1875	1	5	3	8	69	78	50	79	77	75	100	62	77	80	50	100	80
31	1	83	2	2	48	160	0.1875	1	5	3	9	65	78	60	80	83	75	100	62	77	85	75	100	80
32	1	63	2	2	75	170	0.259516	2	6	3	1	37	58	56	51	45	65	75	22	40	55	38	33	60
32	1	63	2	2	75	170	0.259516	2	6	3	2	70	79	51	85	85	70	100	74	92	90	63	100	80
32	1	63	2	2	75	170	0.259516	2	6	3	3	69	79	54	88	87	85	100	74	92	90	63	100	88
32	1	63	2	2	75	170	0.259516	2	6	3	4	70	79	53	90	84	100	100	74	87	90	63	100	80
32	1	63	2	2	75	170	0.259516	2	6	3	5	70	78	54	91	85	100	100	74	92	90	63	100	80
32	1	63	2	2	75	170	0.259516	2	6	3	6	70	79	53	91	91	95	100	74	97	90	88	100	80
32	1	63	2	2	75	170	0.259516	2	6	3	7	70	79	56	91	88	95	100	74	97	90	75	100	80
32	1	63	2	2	75	170	0.259516	2	6	3	8	70	79	53	85	85	70	100	74	92	90	63	100	80
32	1	63	2	2	75	170	0.259516	2	6	3	9	63	79	54	88	85	85	100	74	92	90	63	100	80
33	1	70	1	2	75	180	0.231481	2	5	2	1	33	48	58	68	48	75	100	51	60	55	38	33	52
33	1	70	1	2	75	180	0.231481	2	5	2	2	68	77	56	83	85	65	100	84	87	80	75	100	84
33	1	70	1	2	75	180	0.231481	2	5	2	3	69	77	57	86	85	80	100	84	87	80	75	100	84
33	1	70	1	2	75	180	0.231481	2	5	2	4	68	77	56	88	85	90	100	84	87	80	75	100	84
33	1	70	1	2	75	180	0.231481	2	5	2	5	68	77	57	88	85	90	100	84	87	80	75	100	84
33	1	70	1	2	75	180	0.231481	2	5	2	6	68	77	56	87	85	85	100	84	87	80	75	100	84
33	1	70	1	2	75	180	0.231481	2	5	2	7	68	77	58	87	85	85	100	84	87	80	75	100	84
33	1	70	1	2	75	180	0.231481	2	5	2	8	68	77	56	83	85	65	100	84	87	80	75	100	84
33	1	70	1	2	75	180	0.231481	2	5	2	9	67	77	57	86	85	80	100	84	87	80	75	100	84
34	1	38	1	2	80	175	0.261224	1	4	6	1	42	47	50	58	52	75	50	44	65	55	25	67	48
34	1	38	1	2	80	175	0.261224	1	4	6	2	69	75	53	87	91	80	100	84	97	75	100	100	84
34	1	38	1	2	80	175	0.261224	1	4	6	3	68	75	51	89	93	85	100	84	97	80	100	100	88
34	1	38	1	2	80	175	0.261224	1	4	6	4	69	75	52	90	92	90	100	84	97	80	100	100	84
34	1	38	1	2	80	175	0.261224	1	4	6	5	69	75	51	89	91	90	100	84	97	75	100	100	84
34	1	38	1	2	80	175	0.261224	1	4	6	6	69	75	52	91	93	90	100	84	97	85	100	100	84
34	1	38	1	2	80	175	0.261224	1	4	6	7	69	75	50	91	93	90	100	84	97	85	100	100	84
34	1	38	1	2	80	175	0.261224	1	4	6	8	69	75	52	87	91	80	100	84	97	75	100	100	84
34	1	38	1	2	80	175	0.261224	1	4	6	9	65	75	51	87	91	80	100	84	97	75	100	100	84
35	1	65	1	2	65	170	0.224913	1	4	5	1	41	46	45	43	38	50	25	54	40	45	25	33	48
35	1	65	1	2	65	170	0.224913	1	4	5	2	67	73	47	93	89	100	100	84	97	85	88	100	76
35	1	65	1	2	65	170	0.224913	1	4	5	3	68	73	56	93	90	100	100	84	97	85	88	100	80
35	1	65	1	2	65	170	0.224913	1	4	5	4	70	75	55	92	88	100	100	84	92	85	88	100	76
35	1	65	1	2	65	170	0.224913	1	4	5	5	67	71	56	91	90	90	100	84	97	85	88	100	80
35	1	65	1	2	65	170	0.224913	1	4	5	6	68	73	55	94	90	100	100	84	97	90	88	100	76
35	1	65	1	2	65	170	0.224913	1	4	5	7	70	73	45	92	88	100	100	84	92	85	88	100	76
35	1	65	1	2	65	170	0.224913	1	4	5	8	68	73	55	93	89	100	100	84	97	85	88	100	76
35	1	65	1	2	65	170	0.224913	1	4	5	9	62	73	56	93	89	100	100	84	97	85	88	100	76
36	2	70	1	2	60	170	0.207612	2	4	4	1	32	54	52	54	49	55	50	62	40	65	50	33	56
36	2	70	1	2	60	170	0.207612	2	4	4	2	35	56	52	28	25	30	50	10	22	30	63	0	12
36	2	70	1	2	60	170	0.207612	2	4	4	3	33	55	56	25	29	35	25	10	22	35	38	33	16
36	2	70	1	2	60	170	0.207612	2	4	4	4	35	55	59	18	18	30	0	10	22	30	25	0	12
36	2	70	1	2	60	170	0.207612	2	4	4	5	31	55	53	17	23	30	0	10	15	30	25	33	12
36	2	70	1	2	60	170	0.207612	2	4	4	6	35	56	52	29	27	30	50	10	27	30	63	0	16
36	2	70	1	2	60	170	0.207612	2	4	4	7	32	55	52	26	24	25	50	10	15	30	63	0	12
36	2	70	1	2	60	170	0.207612	2	4	4	8	35	55	52	28	25	30	50	10	22	30	63	0	12
36	2	70	1	2	60	170	0.207612	2	4	4	9	32	56	52	19	19	35	0	10	22	30	25	0	16
37	2	58	1	2	50	140	0.255102	1	2	1	1	35	44	55	56	45	50	75	51	42	60	13	67	44
37	2	58	1	2	50	140	0.255102	1	2	1	2	34	60	35	18	14	10	25	12	25	20	13	0	12
37	2	58	1	2	50	140	0.255102	1	2	1	3	35	44	58	19	15	15	25	12	25	20	13	0	16
37	2	58	1	2	50	140	0.255102	1	2	1	4	34	49	56	18	14	10	25	12	25	20	13	0	12
37	2	58	1	2	50	140	0.255102	1	2	1	5	35	45	47	13	21	10	0	12	25	20	13	33	12
37	2	58	1	2	50	140	0.255102	1	2	1	6	34	56	55	21	24	10	25	12	37	20	13	33	16
37	2	58	1	2	50	140	0.255102	1	2	1	7	35	53	35	18	14	10	25	12	25	20	13	0	12
37	2	58	1	2	50	140	0.255102	1	2	1	8	34	45	35	18	14	10	25	12	25	20	13	0	12
37	2	58	1	2	50	140	0.255102	1	2	1	9	35	56	55	17	15	5	25	12	25	20	13	0	16
38	2	74	2	2	70	160	0.273438	1	4	3	1	31	56	59	47	42	35	50	51	67	30	38	33	44
38	2	74	2	2	70	160	0.273438	1	4	3	2	32	59	51	25	11	15	50	31	20	10	0	0	24
38	2	74	2	2	70	160	0.273438	1	4	3	3	31	56	46	22	11	25	25	31	20	10	0	0	24
38	2	74	2	2	70	160	0.273438	1	4	3	4	32	59	52	14	10	15	0	31	15	10	0	0	24
38	2	74	2	2	70	160	0.273438	1	4	3	5	34	55	59	20	17	15	25	31	20	10	0	33	24
38	2	74	2	2	70	160	0.273438	1	4	3	6	32	59	59	13	8	10	25	10	10	10	0	0	20
38	2	74	2	2	70	160	0.273438	1	4	3	7	34	55	51	18	9	15	25	31	10	10	0	0	24
38	2	74	2	2	70	160	0.273438	1	4	3	8	32	54	51	25	11	15	50	31	20	10	0	0	24
38	2	74	2	2	70	160	0.273438	1	4	3	9	32	56	59	16	10	20	0	31	20	10	0	0	20
39	2	48	1	2	63	160	0.246094	2	7	6	1	33	60	50	51	42	35	75	64	35	45	38	33	60
39	2	48	1	2	63	160	0.246094	2	7	6	2	31	48	49	24	22	45	0	32	25	20	38	0	28
39	2	48	1	2	63	160	0.246094	2	7	6	3	34	58	59	21	22	30	0	32	25	20	38	0	28
39	2	48	1	2	63	160	0.246094	2	7	6	4	31	50	57	22	17	35	0	32	25	20	13	0	28
39	2	48	1	2	63	160	0.246094	2	7	6	5	33	58	50	21	22	30	0	32	25	20	38	0	28
39	2	48	1	2	63	160	0.246094	2	7	6	6	32	53	50	17	22	25	0	22	20	20	38	0	32
39	2	48	1	2	63	160	0.246094	2	7	6	7	33	50	49	31	26	30	50	32	25	20	25	33	28
39	2	48	1	2	63	160	0.246094	2	7	6	8	32	52	49	24	22	45	0	32	25	20	38	0	28
39	2	48	1	2	63	160	0.246094	2	7	6	9	33	53	56	21	23	30	0	32	25	20	38	0	32
40	2	54	1	2	70	170	0.242215	2	6	1	1	30	52	51	58	70	20	75	74	52	70	88	67	76
40	2	54	1	2	70	170	0.242215	2	6	1	2	30	50	50	23	20	25	0	22	37	30	13	0	20
40	2	54	1	2	70	170	0.242215	2	6	1	3	32	53	50	19	18	15	0	22	27	30	13	0	20
40	2	54	1	2	70	170	0.242215	2	6	1	4	30	53	51	20	17	20	0	22	37	20	13	0	16
40	2	54	1	2	70	170	0.242215	2	6	1	5	30	58	45	20	18	20	0	22	27	30	13	0	20
40	2	54	1	2	70	170	0.242215	2	6	1	6	30	52	51	19	17	20	0	22	27	25	13	0	20
40	2	54	1	2	70	170	0.242215	2	6	1	7	31	50	50	18	19	25	25	12	10	20	13	33	20
40	2	54	1	2	70	170	0.242215	2	6	1	8	34	58	50	23	20	25	0	22	37	30	13	0	20
40	2	54	1	2	70	170	0.242215	2	6	1	9	34	57	52	21	20	15	0	22	37	30	13	0	20
41	2	82	2	2	97	175	0.316735	2	10	5	1	35	48	54	53	52	45	50	74	52	45	63	67	36
41	2	82	2	2	97	175	0.316735	2	10	5	2	42	57	53	39	16	30	75	41	32	15	13	0	20
41	2	82	2	2	97	175	0.316735	2	10	5	3	35	48	45	29	15	40	25	41	20	20	13	0	20
41	2	82	2	2	97	175	0.316735	2	10	5	4	38	50	54	27	16	20	25	41	32	15	13	0	20
41	2	82	2	2	97	175	0.316735	2	10	5	5	35	50	57	21	25	15	25	41	10	15	13	67	20
41	2	82	2	2	97	175	0.316735	2	10	5	6	38	57	54	23	13	25	50	12	15	15	13	0	20
41	2	82	2	2	97	175	0.316735	2	10	5	7	35	50	53	24	19	25	25	41	15	15	13	33	20
41	2	82	2	2	97	175	0.316735	2	10	5	8	39	50	53	39	16	30	75	41	32	15	13	0	20
41	2	82	2	2	97	175	0.316735	2	10	5	9	35	52	57	26	19	35	25	41	15	15	13	33	20
42	2	53	1	2	70	160	0.273438	2	5	2	1	35	41	57	43	50	35	25	54	50	50	38	67	48
42	2	53	1	2	70	160	0.273438	2	5	2	2	39	63	56	31	22	50	0	52	32	20	25	0	32
42	2	53	1	2	70	160	0.273438	2	5	2	3	32	41	57	25	21	30	0	41	32	20	25	0	28
42	2	53	1	2	70	160	0.273438	2	5	2	4	39	48	57	20	21	25	0	22	32	20	25	0	28
42	2	53	1	2	70	160	0.273438	2	5	2	5	35	47	56	19	17	40	0	12	32	10	25	0	20
42	2	53	1	2	70	160	0.273438	2	5	2	6	36	63	57	15	30	20	0	22	22	10	25	67	28
42	2	53	1	2	70	160	0.273438	2	5	2	7	35	48	56	34	25	30	50	52	20	20	25	33	28
42	2	53	1	2	70	160	0.273438	2	5	2	8	36	47	56	31	22	50	0	52	32	20	25	0	32
42	2	53	1	2	70	160	0.273438	2	5	2	9	35	50	51	22	21	45	0	12	32	20	25	0	28
43	2	56	1	2	90	170	0.311419	1	5	6	1	34	53	51	63	58	60	75	54	67	60	75	67	20
43	2	56	1	2	90	170	0.311419	1	5	6	2	30	53	52	30	26	20	0	74	35	20	38	0	36
43	2	56	1	2	90	170	0.311419	1	5	6	3	34	54	56	25	25	25	0	52	30	20	38	0	36
43	2	56	1	2	90	170	0.311419	1	5	6	4	30	57	51	15	25	10	0	12	35	20	38	0	32
43	2	56	1	2	90	170	0.311419	1	5	6	5	34	54	58	17	24	15	0	22	30	20	38	0	32
43	2	56	1	2	90	170	0.311419	1	5	6	6	30	50	51	15	28	20	0	12	25	20	38	33	24
43	2	56	1	2	90	170	0.311419	1	5	6	7	35	52	52	24	28	20	25	31	25	20	25	33	36
43	2	56	1	2	90	170	0.311419	1	5	6	8	30	53	52	30	26	20	0	74	35	20	38	0	36
43	2	56	1	2	90	170	0.311419	1	5	6	9	34	58	54	20	23	25	0	22	35	20	38	0	24
44	2	56	1	2	80	160	0.3125	1	6	6	1	30	54	56	60	39	65	75	64	50	45	50	0	52
44	2	56	1	2	80	160	0.3125	1	6	6	2	31	55	55	38	30	45	25	70	25	25	63	0	36
44	2	56	1	2	80	160	0.3125	1	6	6	3	32	55	58	33	26	30	50	41	20	25	50	0	36
44	2	56	1	2	80	160	0.3125	1	6	6	4	31	53	56	22	24	20	0	41	25	25	38	0	32
44	2	56	1	2	80	160	0.3125	1	6	6	5	35	53	50	24	25	35	0	41	20	25	13	33	32
44	2	56	1	2	80	160	0.3125	1	6	6	6	32	52	56	18	26	25	25	12	15	15	38	33	28
44	2	56	1	2	80	160	0.3125	1	6	6	7	31	50	55	29	25	30	50	32	20	15	25	33	32
44	2	56	1	2	80	160	0.3125	1	6	6	8	33	53	55	38	30	45	25	70	25	25	63	0	36
44	2	56	1	2	80	160	0.3125	1	6	6	9	32	55	57	26	27	40	0	41	25	25	25	33	28
45	2	54	1	2	65	170	0.224913	1	4	1	1	32	62	53	52	30	35	75	64	45	40	25	0	40
45	2	54	1	2	65	170	0.224913	1	4	1	2	31	54	54	39	28	35	100	22	20	20	38	33	28
45	2	54	1	2	65	170	0.224913	1	4	1	3	32	62	50	35	29	40	75	22	20	20	38	33	32
45	2	54	1	2	65	170	0.224913	1	4	1	4	32	54	53	22	21	25	25	22	30	10	38	0	28
45	2	54	1	2	65	170	0.224913	1	4	1	5	32	62	45	18	34	30	0	22	20	20	38	67	28
45	2	54	1	2	65	170	0.224913	1	4	1	6	32	54	53	22	28	25	25	22	20	20	38	33	28
45	2	54	1	2	65	170	0.224913	1	4	1	7	32	54	54	24	23	30	25	22	25	20	13	33	24
45	2	54	1	2	65	170	0.224913	1	4	1	8	32	55	54	39	28	35	100	22	20	20	38	33	28
45	2	54	1	2	65	170	0.224913	1	4	1	9	32	54	51	25	28	40	25	22	20	20	38	33	28
46	2	60	1	2	62	163	0.233355	1	4	6	1	37	68	55	56	61	35	50	64	62	70	75	33	64
46	2	60	1	2	62	163	0.233355	1	4	6	2	34	55	54	40	32	35	75	41	20	30	25	67	20
46	2	60	1	2	62	163	0.233355	1	4	6	3	36	68	45	40	26	35	75	41	20	30	25	33	20
46	2	60	1	2	62	163	0.233355	1	4	6	4	34	55	47	19	18	30	0	20	15	30	25	0	20
46	2	60	1	2	62	163	0.233355	1	4	6	5	37	68	56	30	30	20	50	41	20	20	25	67	20
46	2	60	1	2	62	163	0.233355	1	4	6	6	34	55	55	22	18	20	25	21	20	25	25	0	20
46	2	60	1	2	62	163	0.233355	1	4	6	7	37	55	54	20	26	20	0	31	20	30	25	33	20
46	2	60	1	2	62	163	0.233355	1	4	6	8	34	53	54	40	32	35	75	41	20	30	25	67	20
46	2	60	1	2	62	163	0.233355	1	4	6	9	37	55	56	22	25	25	0	41	20	25	25	33	20
47	2	75	1	2	95	160	0.371094	2	5	5	1	35	54	45	47	54	30	25	74	62	45	50	67	48
47	2	75	1	2	95	160	0.371094	2	5	5	2	33	50	46	33	27	30	50	20	37	30	13	33	20
47	2	75	1	2	95	160	0.371094	2	5	5	3	35	54	56	31	19	45	25	20	37	30	13	0	16
47	2	75	1	2	95	160	0.371094	2	5	5	4	33	50	49	22	19	15	25	10	37	25	13	0	20
47	2	75	1	2	95	160	0.371094	2	5	5	5	35	54	59	18	16	25	0	20	30	15	13	0	20
47	2	75	1	2	95	160	0.371094	2	5	5	6	34	50	45	19	21	20	25	10	25	15	13	33	20
47	2	75	1	2	95	160	0.371094	2	5	5	7	35	50	46	25	16	35	25	20	20	25	13	0	20
47	2	75	1	2	95	160	0.371094	2	5	5	8	35	54	46	33	27	30	50	20	37	30	13	33	20
47	2	75	1	2	95	160	0.371094	2	5	5	9	35	50	53	27	17	40	25	20	37	15	13	0	20
48	2	47	1	2	75	169	0.262596	1	2	1	1	30	55	51	32	44	30	0	30	52	50	50	33	36
48	2	47	1	2	75	169	0.262596	1	2	1	2	35	51	51	28	25	30	0	52	35	25	13	33	20
48	2	47	1	2	75	169	0.262596	1	2	1	3	32	55	59	28	27	35	0	52	30	25	25	33	20
48	2	47	1	2	75	169	0.262596	1	2	1	4	35	51	59	26	26	25	0	42	35	30	13	33	20
48	2	47	1	2	75	169	0.262596	1	2	1	5	31	55	59	25	16	25	25	32	20	25	13	0	20
48	2	47	1	2	75	169	0.262596	1	2	1	6	35	51	51	15	20	5	0	31	15	25	13	33	16
48	2	47	1	2	75	169	0.262596	1	2	1	7	30	51	51	23	22	25	25	21	20	25	13	33	20
48	2	47	1	2	75	169	0.262596	1	2	1	8	35	55	51	28	25	30	0	52	35	25	13	33	20
48	2	47	1	2	75	169	0.262596	1	2	1	9	30	51	47	24	25	30	0	32	35	25	13	33	20
49	2	68	1	2	75	180	0.231481	2	8	5	1	32	50	54	47	49	30	25	84	62	35	88	33	28
49	2	68	1	2	75	180	0.231481	2	8	5	2	34	56	54	41	21	55	25	74	25	25	0	33	24
49	2	68	1	2	75	180	0.231481	2	8	5	3	32	50	59	29	20	35	25	41	20	25	0	33	24
49	2	68	1	2	75	180	0.231481	2	8	5	4	34	56	54	19	20	35	0	12	20	30	0	33	16
49	2	68	1	2	75	180	0.231481	2	8	5	5	32	50	57	21	14	25	0	31	25	25	0	0	20
49	2	68	1	2	75	180	0.231481	2	8	5	6	34	56	54	25	26	20	50	22	10	25	13	67	16
49	2	68	1	2	75	180	0.231481	2	8	5	7	32	56	54	29	15	35	25	31	30	25	0	0	20
49	2	68	1	2	75	180	0.231481	2	8	5	8	34	50	54	41	21	55	25	74	25	25	0	33	24
49	2	68	1	2	75	180	0.231481	2	8	5	9	32	56	49	26	20	50	0	31	25	25	0	33	16
50	2	47	1	2	75	160	0.292969	1	5	1	1	35	51	59	50	56	40	25	84	62	40	63	67	48
50	2	47	1	2	75	160	0.292969	1	5	1	2	36	63	59	38	18	35	50	70	25	10	25	0	32
50	2	47	1	2	75	160	0.292969	1	5	1	3	35	51	57	31	21	40	25	41	25	25	25	0	28
50	2	47	1	2	75	160	0.292969	1	5	1	4	36	63	59	21	20	25	25	12	30	15	25	0	28
50	2	47	1	2	75	160	0.292969	1	5	1	5	35	51	55	20	15	20	25	21	25	10	13	0	28
50	2	47	1	2	75	160	0.292969	1	5	1	6	36	63	59	20	18	15	50	0	25	10	25	0	32
50	2	47	1	2	75	160	0.292969	1	5	1	7	35	63	59	29	26	25	50	32	30	10	25	33	32
50	2	47	1	2	75	160	0.292969	1	5	1	8	36	51	59	38	18	35	50	70	25	10	25	0	32
50	2	47	1	2	75	160	0.292969	1	5	1	9	35	63	59	21	16	25	25	21	25	10	13	0	32
51	2	65	1	2	57	160	0.222656	2	5	4	1	34	56	48	44	46	55	25	44	60	35	63	33	40
51	2	65	1	2	57	160	0.222656	2	5	4	2	45	60	48	28	22	40	25	22	27	25	25	0	32
51	2	65	1	2	57	160	0.222656	2	5	4	3	34	56	55	28	22	40	25	22	27	25	25	0	32
51	2	65	1	2	57	160	0.222656	2	5	4	4	37	60	48	27	23	30	25	22	32	25	25	0	32
51	2	65	1	2	57	160	0.222656	2	5	4	5	34	56	57	19	25	35	0	22	22	15	25	33	32
51	2	65	1	2	57	160	0.222656	2	5	4	6	40	60	48	28	21	30	25	22	37	25	13	0	32
51	2	65	1	2	57	160	0.222656	2	5	4	7	34	60	48	30	25	35	50	22	20	25	13	33	32
51	2	65	1	2	57	160	0.222656	2	5	4	8	38	56	48	28	22	40	25	22	27	25	25	0	32
51	2	65	1	2	57	160	0.222656	2	5	4	9	34	63	54	28	22	40	25	22	27	25	25	0	32
52	2	65	2	2	54	157	0.219076	2	6	3	1	35	63	52	52	49	45	25	74	62	55	63	0	64
52	2	65	2	2	54	157	0.219076	2	6	3	2	36	54	53	18	18	25	0	20	15	30	25	0	20
52	2	65	2	2	54	157	0.219076	2	6	3	3	35	63	57	19	26	25	0	20	15	35	25	33	20
52	2	65	2	2	54	157	0.219076	2	6	3	4	36	54	52	15	18	20	0	10	20	25	25	0	20
52	2	65	2	2	54	157	0.219076	2	6	3	5	35	63	52	18	31	25	0	20	15	30	25	67	20
52	2	65	2	2	54	157	0.219076	2	6	3	6	36	54	52	13	18	20	0	0	15	30	25	0	20
52	2	65	2	2	54	157	0.219076	2	6	3	7	35	54	53	26	16	15	50	20	20	25	13	0	20
52	2	65	2	2	54	157	0.219076	2	6	3	8	36	50	53	18	18	25	0	20	15	30	25	0	20
52	2	65	2	2	54	157	0.219076	2	6	3	9	35	60	59	18	18	25	0	20	15	30	25	0	20
53	2	48	1	2	83	170	0.287197	1	5	1	1	32	60	57	55	61	65	50	74	40	45	75	67	76
53	2	48	1	2	83	170	0.287197	1	5	1	2	33	58	56	47	32	55	75	51	15	40	38	33	32
53	2	48	1	2	83	170	0.287197	1	5	1	3	33	60	52	38	32	45	50	41	20	35	38	33	32
53	2	48	1	2	83	170	0.287197	1	5	1	4	33	58	57	24	23	45	0	21	20	35	38	0	20
53	2	48	1	2	83	170	0.287197	1	5	1	5	32	60	52	33	26	30	75	21	15	25	25	33	32
53	2	48	1	2	83	170	0.287197	1	5	1	6	33	58	57	29	27	30	50	31	5	30	38	33	28
53	2	48	1	2	83	170	0.287197	1	5	1	7	32	58	56	30	20	35	50	21	10	35	25	0	28
53	2	48	1	2	83	170	0.287197	1	5	1	8	33	55	56	47	32	55	75	51	15	40	38	33	32
53	2	48	1	2	83	170	0.287197	1	5	1	9	32	54	48	25	21	55	0	21	20	30	25	0	28
54	2	73	2	2	53	150	0.235556	2	4	3	1	36	54	56	51	63	55	25	74	40	60	75	100	40
54	2	73	2	2	53	150	0.235556	2	4	3	2	34	57	59	29	30	40	0	52	20	35	50	0	44
54	2	73	2	2	53	150	0.235556	2	4	3	3	36	54	52	25	24	25	25	32	20	25	38	0	36
54	2	73	2	2	53	150	0.235556	2	4	3	4	34	57	60	21	19	25	0	41	20	20	13	0	44
54	2	73	2	2	53	150	0.235556	2	4	3	5	36	54	55	22	27	25	0	52	20	15	25	33	40
54	2	73	2	2	53	150	0.235556	2	4	3	6	34	57	56	15	21	25	0	12	15	25	25	0	40
54	2	73	2	2	53	150	0.235556	2	4	3	7	36	57	59	30	34	25	25	41	30	30	38	33	40
54	2	73	2	2	53	150	0.235556	2	4	3	8	34	54	59	29	30	40	0	52	20	35	50	0	44
54	2	73	2	2	53	150	0.235556	2	4	3	9	36	58	52	24	22	25	0	52	20	25	25	0	40
55	2	53	1	2	60	170	0.207612	1	3	1	1	35	66	55	52	69	40	50	52	55	65	75	100	48
55	2	53	1	2	60	170	0.207612	1	3	1	2	37	54	54	41	28	35	50	54	30	35	38	0	36
55	2	53	1	2	60	170	0.207612	1	3	1	3	35	66	55	33	33	25	50	31	30	30	38	33	36
55	2	53	1	2	60	170	0.207612	1	3	1	4	37	54	55	19	22	25	0	22	15	35	38	0	24
55	2	53	1	2	60	170	0.207612	1	3	1	5	35	66	58	29	26	25	25	42	20	35	38	0	36
55	2	53	1	2	60	170	0.207612	1	3	1	6	37	54	55	20	33	20	25	22	10	25	38	67	28
55	2	53	1	2	60	170	0.207612	1	3	1	7	35	54	54	31	20	20	50	42	15	30	25	0	32
55	2	53	1	2	60	170	0.207612	1	3	1	8	36	54	54	41	28	35	50	54	30	35	38	0	36
55	2	53	1	2	60	170	0.207612	1	3	1	9	35	57	57	24	24	25	0	42	30	25	38	0	28
56	2	56	1	2	73	167	0.261752	1	4	2	1	29	54	50	52	53	55	25	54	70	55	13	67	60
56	2	56	1	2	73	167	0.261752	1	4	2	2	32	44	49	48	29	15	100	60	40	25	13	33	36
56	2	56	1	2	73	167	0.261752	1	4	2	3	30	54	58	27	26	25	50	10	25	25	13	33	32
56	2	56	1	2	73	167	0.261752	1	4	2	4	32	44	55	16	24	10	0	31	15	25	13	33	36
56	2	56	1	2	73	167	0.261752	1	4	2	5	29	54	59	22	24	15	25	31	15	25	13	33	32
56	2	56	1	2	73	167	0.261752	1	4	2	6	32	44	50	26	27	10	50	21	25	25	25	33	28
56	2	56	1	2	73	167	0.261752	1	4	2	7	30	44	49	17	18	5	0	31	25	25	13	0	28
56	2	56	1	2	73	167	0.261752	1	4	2	8	34	50	49	48	29	15	100	60	40	25	13	33	36
56	2	56	1	2	73	167	0.261752	1	4	2	9	30	54	60	23	28	20	0	31	40	25	13	33	28
57	2	43	1	2	50	163	0.188189	1	3	2	1	37	58	56	36	57	55	0	30	45	50	50	67	72
57	2	43	1	2	50	163	0.188189	1	3	2	2	36	44	46	50	30	45	100	42	37	25	25	33	32
57	2	43	1	2	50	163	0.188189	1	3	2	3	37	58	59	38	28	40	50	42	32	25	25	33	24
57	2	43	1	2	50	163	0.188189	1	3	2	4	36	44	57	28	24	30	25	22	37	25	25	0	32
57	2	43	1	2	50	163	0.188189	1	3	2	5	37	58	57	25	20	30	0	42	27	25	25	0	24
57	2	43	1	2	50	163	0.188189	1	3	2	6	36	44	56	30	29	30	25	42	37	15	38	33	20
57	2	43	1	2	50	163	0.188189	1	3	2	7	37	47	46	40	23	40	75	31	30	25	25	0	36
57	2	43	1	2	50	163	0.188189	1	3	2	8	35	53	46	50	30	45	100	42	37	25	25	33	32
57	2	43	1	2	50	163	0.188189	1	3	2	9	37	44	55	35	21	45	25	42	37	25	25	0	20
58	2	69	1	2	73	165	0.268136	1	7	1	1	38	63	58	58	57	40	75	74	52	50	38	100	44
58	2	69	1	2	73	165	0.268136	1	7	1	2	39	67	56	26	20	50	0	41	20	20	25	0	36
58	2	69	1	2	73	165	0.268136	1	7	1	3	36	63	57	22	18	30	0	41	20	20	13	0	36
58	2	69	1	2	73	165	0.268136	1	7	1	4	36	57	55	21	20	25	0	41	20	20	25	0	36
58	2	69	1	2	73	165	0.268136	1	7	1	5	35	57	57	19	15	25	0	41	20	10	13	0	32
58	2	69	1	2	73	165	0.268136	1	7	1	6	37	59	58	17	29	25	0	21	20	20	38	33	36
58	2	69	1	2	73	165	0.268136	1	7	1	7	36	50	56	38	27	35	75	41	20	20	25	33	36
58	2	69	1	2	73	165	0.268136	1	7	1	8	36	51	56	26	20	50	0	41	20	20	25	0	36
58	2	69	1	2	73	165	0.268136	1	7	1	9	35	54	55	23	20	35	0	41	20	20	25	0	36
59	2	65	2	2	59	163	0.222063	2	7	3	1	32	54	46	53	56	65	50	32	62	55	38	67	60
59	2	65	2	2	59	163	0.222063	2	7	3	2	36	65	49	24	19	45	0	42	5	30	25	0	36
59	2	65	2	2	59	163	0.222063	2	7	3	3	32	54	57	18	19	30	0	22	10	30	25	0	32
59	2	65	2	2	59	163	0.222063	2	7	3	4	36	65	50	15	18	30	0	12	5	30	25	0	28
59	2	65	2	2	59	163	0.222063	2	7	3	5	32	54	58	15	16	40	0	12	5	20	25	0	32
59	2	65	2	2	59	163	0.222063	2	7	3	6	36	65	46	16	35	25	0	22	15	20	38	67	36
59	2	65	2	2	59	163	0.222063	2	7	3	7	32	65	49	24	23	30	50	12	5	25	25	33	28
59	2	65	2	2	59	163	0.222063	2	7	3	8	36	54	49	24	19	45	0	42	5	30	25	0	36
59	2	65	2	2	59	163	0.222063	2	7	3	9	32	65	57	14	18	30	0	12	10	20	25	0	36
60	2	73	1	2	83	175	0.27102	2	8	5	1	34	55	59	55	54	65	50	30	67	65	38	67	36
60	2	73	1	2	83	175	0.27102	2	8	5	2	32	62	50	23	24	30	25	20	15	25	38	0	40
60	2	73	1	2	83	175	0.27102	2	8	5	3	34	55	58	17	21	25	0	20	15	25	38	0	28
60	2	73	1	2	83	175	0.27102	2	8	5	4	33	62	51	24	21	35	25	20	15	25	25	0	40
60	2	73	1	2	83	175	0.27102	2	8	5	5	34	55	52	22	22	25	25	20	15	25	38	0	32
60	2	73	1	2	83	175	0.27102	2	8	5	6	34	53	59	13	29	15	0	10	15	25	38	33	32
60	2	73	1	2	83	175	0.27102	2	8	5	7	34	52	50	20	19	15	25	20	15	25	25	0	32
60	2	73	1	2	83	175	0.27102	2	8	5	8	32	55	50	23	24	30	25	20	15	25	38	0	40
60	2	73	1	2	83	175	0.27102	2	8	5	9	34	53	55	23	22	30	25	20	15	25	38	0	32
61	2	55	1	2	73	160	0.285156	1	6	2	1	30	50	50	63	55	65	75	62	57	55	63	67	36
61	2	55	1	2	73	160	0.285156	1	6	2	2	33	52	55	41	29	35	100	22	27	20	25	33	40
61	2	55	1	2	73	160	0.285156	1	6	2	3	32	50	52	30	35	30	50	22	27	20	25	67	36
61	2	55	1	2	73	160	0.285156	1	6	2	4	33	49	54	19	21	30	0	22	22	20	25	0	36
61	2	55	1	2	73	160	0.285156	1	6	2	5	30	51	52	32	26	40	50	22	27	20	25	33	24
61	2	55	1	2	73	160	0.285156	1	6	2	6	33	52	50	29	16	35	50	22	20	20	13	0	28
61	2	55	1	2	73	160	0.285156	1	6	2	7	30	54	55	26	27	35	25	22	27	20	25	33	32
61	2	55	1	2	73	160	0.285156	1	6	2	8	33	51	55	41	29	35	100	22	27	20	25	33	40
61	2	55	1	2	73	160	0.285156	1	6	2	9	30	49	50	20	20	30	0	22	27	20	25	0	28
62	2	43	2	2	53	167	0.190039	1	7	3	1	29	56	45	59	48	50	75	62	42	65	38	67	28
62	2	43	2	2	53	167	0.190039	1	7	3	2	33	65	46	31	29	30	75	12	25	15	13	67	28
62	2	43	2	2	53	167	0.190039	1	7	3	3	30	56	52	21	36	30	25	12	30	10	13	100	28
62	2	43	2	2	53	167	0.190039	1	7	3	4	33	65	45	16	16	30	0	12	25	15	13	0	28
62	2	43	2	2	53	167	0.190039	1	7	3	5	30	56	55	32	36	35	75	12	25	15	13	100	28
62	2	43	2	2	53	167	0.190039	1	7	3	6	33	65	45	23	18	20	50	12	20	15	25	0	28
62	2	43	2	2	53	167	0.190039	1	7	3	7	31	65	46	20	23	25	25	12	25	15	13	33	28
62	2	43	2	2	53	167	0.190039	1	7	3	8	33	55	46	31	29	30	75	12	25	15	13	67	28
62	2	43	2	2	53	167	0.190039	1	7	3	9	33	65	51	15	23	25	0	12	25	15	13	33	28
63	2	75	2	2	53	167	0.190039	2	6	3	1	31	63	57	46	57	45	75	30	30	50	75	100	28
63	2	75	2	2	53	167	0.190039	2	6	3	2	37	65	55	30	21	55	25	22	25	25	25	0	28
63	2	75	2	2	53	167	0.190039	2	6	3	3	31	63	55	23	18	25	25	22	20	25	25	0	20
63	2	75	2	2	53	167	0.190039	2	6	3	4	36	65	54	19	18	25	0	22	25	25	25	0	16
63	2	75	2	2	53	167	0.190039	2	6	3	5	31	63	59	20	19	35	0	22	20	25	25	0	24
63	2	75	2	2	53	167	0.190039	2	6	3	6	37	65	57	27	16	45	50	12	5	25	25	0	24
63	2	75	2	2	53	167	0.190039	2	6	3	7	31	57	55	31	25	40	50	22	20	25	25	33	20
63	2	75	2	2	53	167	0.190039	2	6	3	8	37	51	55	30	21	55	25	22	25	25	25	0	28
63	2	75	2	2	53	167	0.190039	2	6	3	9	31	53	54	22	20	40	0	22	25	25	25	0	24
64	2	79	2	2	53	160	0.207031	2	8	3	1	39	56	56	55	68	55	50	51	62	55	100	67	56
64	2	79	2	2	53	160	0.207031	2	8	3	2	36	66	59	23	21	30	0	32	30	25	25	0	24
64	2	79	2	2	53	160	0.207031	2	8	3	3	36	56	59	22	21	30	0	32	25	25	38	0	16
64	2	79	2	2	53	160	0.207031	2	8	3	4	35	66	60	18	12	20	0	32	15	25	0	0	20
64	2	79	2	2	53	160	0.207031	2	8	3	5	39	56	52	17	21	20	0	22	20	25	13	33	16
64	2	79	2	2	53	160	0.207031	2	8	3	6	36	66	56	26	15	25	50	12	20	25	13	0	16
64	2	79	2	2	53	160	0.207031	2	8	3	7	37	50	59	33	17	25	75	22	20	25	25	0	16
64	2	79	2	2	53	160	0.207031	2	8	3	8	36	51	59	23	21	30	0	32	30	25	25	0	24
64	2	79	2	2	53	160	0.207031	2	8	3	9	36	49	45	21	23	30	0	22	30	25	13	33	16
65	2	73	1	2	73	168	0.258645	2	7	5	1	36	66	54	38	65	40	25	10	55	60	88	67	56
65	2	73	1	2	73	168	0.258645	2	7	5	2	37	63	55	29	22	50	25	22	25	25	38	0	24
65	2	73	1	2	73	168	0.258645	2	7	5	3	36	66	52	25	21	30	25	22	25	25	38	0	16
65	2	73	1	2	73	168	0.258645	2	7	5	4	36	63	54	18	17	40	0	22	20	10	38	0	16
65	2	73	1	2	73	168	0.258645	2	7	5	5	36	66	57	34	28	25	75	22	25	25	38	33	20
65	2	73	1	2	73	168	0.258645	2	7	5	6	35	63	54	28	23	25	75	12	15	15	38	33	16
65	2	73	1	2	73	168	0.258645	2	7	5	7	36	53	55	31	15	40	50	22	25	20	13	0	16
65	2	73	1	2	73	168	0.258645	2	7	5	8	37	49	55	29	22	50	25	22	25	25	38	0	24
65	2	73	1	2	73	168	0.258645	2	7	5	9	36	50	54	23	28	45	0	22	25	25	38	33	20
66	2	56	2	2	58	159	0.229421	2	8	3	1	30	54	51	58	69	20	75	74	77	45	100	67	56
66	2	56	2	2	58	159	0.229421	2	8	3	2	32	57	50	31	26	50	25	21	25	35	50	0	20
66	2	56	2	2	58	159	0.229421	2	8	3	3	30	54	57	26	26	25	25	21	25	35	50	0	20
66	2	56	2	2	58	159	0.229421	2	8	3	4	32	57	57	24	22	35	25	21	15	25	50	0	20
66	2	56	2	2	58	159	0.229421	2	8	3	5	34	54	56	33	27	40	50	21	20	35	25	33	20
66	2	56	2	2	58	159	0.229421	2	8	3	6	33	48	51	27	27	10	50	21	20	35	25	33	20
66	2	56	2	2	58	159	0.229421	2	8	3	7	30	47	50	23	25	25	25	12	20	35	50	0	20
66	2	56	2	2	58	159	0.229421	2	8	3	8	32	45	50	31	26	50	25	21	25	35	50	0	20
66	2	56	2	2	58	159	0.229421	2	8	3	9	30	57	60	29	30	40	25	21	25	35	38	33	20
67	2	68	1	2	73	160	0.285156	2	8	6	1	37	46	54	54	51	35	75	51	50	60	25	67	52
67	2	68	1	2	73	160	0.285156	2	8	6	2	32	54	53	45	37	35	100	31	25	35	25	67	32
67	2	68	1	2	73	160	0.285156	2	8	6	3	37	46	56	39	40	40	75	31	25	25	25	100	24
67	2	68	1	2	73	160	0.285156	2	8	6	4	32	54	51	29	22	35	25	31	25	30	25	0	28
67	2	68	1	2	73	160	0.285156	2	8	6	5	37	46	58	34	26	20	75	31	15	30	25	33	28
67	2	68	1	2	73	160	0.285156	2	8	6	6	32	54	54	40	35	25	100	31	25	20	38	67	24
67	2	68	1	2	73	160	0.285156	2	8	6	7	37	52	53	31	20	20	50	31	25	30	13	0	32
67	2	68	1	2	73	160	0.285156	2	8	6	8	32	54	53	45	37	35	100	31	25	35	25	67	32
67	2	68	1	2	73	160	0.285156	2	8	6	9	37	54	54	29	27	35	25	31	25	30	25	33	24
68	2	54	2	2	49	150	0.217778	2	5	3	1	33	49	57	52	55	20	75	51	42	70	38	67	60
68	2	54	2	2	49	150	0.217778	2	5	3	2	33	44	56	29	18	45	25	41	10	25	25	0	32
68	2	54	2	2	49	150	0.217778	2	5	3	3	33	49	58	28	24	40	25	41	10	25	25	33	28
68	2	54	2	2	49	150	0.217778	2	5	3	4	33	44	56	19	18	30	0	31	10	25	25	0	32
68	2	54	2	2	49	150	0.217778	2	5	3	5	33	49	50	24	17	25	25	41	10	20	25	0	32
68	2	54	2	2	49	150	0.217778	2	5	3	6	34	44	57	23	17	25	25	31	10	25	25	0	24
68	2	54	2	2	49	150	0.217778	2	5	3	7	33	45	56	23	18	35	25	21	10	25	25	0	32
68	2	54	2	2	49	150	0.217778	2	5	3	8	33	48	56	29	18	45	25	41	10	25	25	0	32
68	2	54	2	2	49	150	0.217778	2	5	3	9	33	44	57	23	17	40	0	41	10	25	25	0	24
69	2	74	1	2	63	170	0.217993	2	4	5	1	33	50	51	37	47	40	25	31	35	55	25	67	52
69	2	74	1	2	63	170	0.217993	2	4	5	2	34	44	52	28	27	30	50	22	20	20	38	33	24
69	2	74	1	2	63	170	0.217993	2	4	5	3	33	50	50	25	24	20	50	22	15	20	38	33	12
69	2	74	1	2	63	170	0.217993	2	4	5	4	32	44	53	19	19	15	25	22	20	15	38	0	20
69	2	74	1	2	63	170	0.217993	2	4	5	5	33	50	45	18	21	25	0	22	15	30	38	0	24
69	2	74	1	2	63	170	0.217993	2	4	5	6	36	44	51	25	28	5	75	22	10	15	25	67	24
69	2	74	1	2	63	170	0.217993	2	4	5	7	33	50	52	27	20	25	50	22	20	20	13	33	16
69	2	74	1	2	63	170	0.217993	2	4	5	8	34	47	52	28	27	30	50	22	20	20	38	33	24
69	2	74	1	2	63	170	0.217993	2	4	5	9	33	44	51	24	21	30	25	22	20	25	38	0	24
70	2	39	2	2	66	165	0.242424	1	6	3	1	36	52	56	33	48	15	25	20	52	55	13	67	56
70	2	39	2	2	66	165	0.242424	1	6	3	2	34	49	55	32	30	20	75	20	20	25	50	33	24
70	2	39	2	2	66	165	0.242424	1	6	3	3	36	52	45	29	31	30	50	20	20	25	25	67	20
70	2	39	2	2	66	165	0.242424	1	6	3	4	34	49	47	20	11	20	25	20	10	25	0	0	20
70	2	39	2	2	66	165	0.242424	1	6	3	5	36	52	48	16	12	20	0	20	20	20	0	0	20
70	2	39	2	2	66	165	0.242424	1	6	3	6	35	49	56	15	30	15	25	0	20	15	0	100	16
70	2	39	2	2	66	165	0.242424	1	6	3	7	36	52	55	19	19	10	50	0	20	15	13	33	12
70	2	39	2	2	66	165	0.242424	1	6	3	8	34	50	55	32	30	20	75	20	20	25	50	33	24
70	2	39	2	2	66	165	0.242424	1	6	3	9	36	49	56	22	11	25	25	20	20	20	0	0	16
